# Supplementary material for: Behavior and illusions: a model to study superstition in a participant replacement experiment
Source: Psicol Reflex Crit. 2018 Jul 3;31:17. doi: 10.1186/s41155-018-0097-9 (PMC6966743; doi:10.1186/s41155-018-0097-9)
Supplement: Supplementary file 1 — All data. (XLSX 49 kb) [file 41155_2018_97_MOESM1_ESM.xlsx]

## Sheet: All conditions, comparisons
condicao	Grupo	Participante	Posicao	VT/min	EXT/min	T/min	Prop VT	EC		Rs VT	Rs EXT	Tot Rs		Condição 1: Individual Exposure (first session)
1	1	1		39	39.6667	39.3333	0.495763	10		117	119	236		Condição 2: Social Exposure, same color
1	1	2		6.66667	31.6667	19.1667	0.173913	5		20	95	115		Condição 3: Social exposure, different color
1	1	3		1	5.66667	3.33333	0.15	0		3	17	20
1	1	4		25.3333	16.3333	20.8333	0.608	1		76	49	125
1	1	5		6	4.33333	5.16667	0.580645	0		18	13	31
1	1	6		10	22	16	0.3125	1		30	66	96
1	1	7		5.33333	10.6667	8	0.333333	7		16	32	48
1	1	8		41	30.6667	35.8333	0.572093	5		123	92	215
1	1	9		258	256.667	257.333	0.501295	7		774	770	1544
1	1	10		25	30.6667	27.8333	0.449102	10		75	92	167
2	2	11	1	21.3333	0	10.6667	1			32	0	32
2	2	12	2	30.6667	0	15.3333	1	10		46	0	46
2	2	13	3	42.6667	0	21.3333	1	9		64	0	64
2	2	14	4	72.6667	0	36.3333	1	6		109	0	109
2	2	15	5	90	0	45	1	8		135	0	135
2	2	16	6	92.6667	0	46.3333	1	9		139	0	139
2	2	17	7	90	88.6667	89.3333	0.5	5		135	133	268
2	3	18	1	72.6667	0	36.3333	1			109	0	109
2	3	19	2	89.3333	0	44.6667	1	8		134	0	134
2	3	20	3	94	0	47	1	8		141	0	141
2	3	21	4	112.667	0	56.3333	1	9		169	0	169
2	3	22	5	96.6667	0	48.3333	1	10		145	0	145
2	3	23	6	90	0	45	1	10		135	0	135
2	3	24	7	98	0	49	1	6		147	0	147
3	4	25	1	159	0	79.5	1			477	0	477
3	4	26	2	196.667	52.6667	123	0.8	0		590	158	738
3	4	27	3	186.667	122.333	154.5	0.6	8		560	367	927
3	4	28	4	244.667	195.333	220	0.56	5		734	586	1320
3	4	29	5	248.667	223.333	236	0.53	5		746	670	1416
3	4	30	6	186.667	158	172.333	0.54	2		560	474	1034
3	4	31	7	130.333	113.333	123.333	0.53	8		391	340	740
3	4	32	8	233.333	193.667	213.5	0.55	6		700	581	1281
3	4	33	9	231.667	225.667	227	0.51	5		695	677	1362
3	5	34	1	275.333	0	137.667	1			826	0	826
3	5	35	2	236.667	254.333	245.5	0.48	10		710	763	1473
3	5	36	3	175.333	184.667	180	0.49	10		526	554	1080
3	5	37	4	202	205.667	203.833	0.5	5		606	617	1223
3	5	38	5	270.333	267.333	268.833	0.5	4		811	802	1613
3	5	39	6	262.333	257.333	259.833	0.5	8		787	772	1559
3	5	40	7	281	275.333	278.167	0.51	10		843	826	1669
3	5	41	8	330	318	324	0.51	2		990	954	1944
3	5	42	9	325.333	315	320.167	0.51	7		976	945	1921

## Sheet: individual Exposure (all ses)
Grupo	Participante	Sessao	Total de Rs	Total Rs/ min	Rs VT	VT/ min	Rs EXT	EXT/ min	EC	Prop VT
1	1	1	236	39.3333	117	39	119	39.6667	10	0.495763
1	1	2	255	42.5	136	45.3333	119	39.6667	0	0.533333
1	1	3	136	22.6667	24	8	112	37.3333	0	0.176471
1	2	1	115	19.1667	20	6.66667	95	31.6667	5	0.173913
1	2	2	90	15	10	3.33333	80	26.6667	0	0.111111
1	2	3	0	0	0	0	0	0	0
1	3	1	20	3.33333	3	1	17	5.66667	0	0.15
1	3	2	2	0.333333	1	0.333333	1	0.333333	0	0.5
1	3	3	0	0	0	0	0	0	0
1	4	1	125	20.8333	76	25.3333	49	16.3333	1	0.608
1	4	2	14	2.33333	6	2	8	2.66667	-2	0.428571
1	4	3	3	0.5	2	0.666667	1	0.333333	0	0.666667
1	5	1	31	5.16667	18	6	13	4.33333	0	0.580645
1	5	2	14	2.33333	1	0.333333	13	4.33333	-10	0.0714286
1	5	3	23	3.83333	0	0	23	7.66667	-10	0
1	6	1	96	16	30	10	66	22	1	0.3125
1	6	2	103	17.1667	36	12	67	22.3333	-2	0.349515
1	6	3	298	49.6667	134	44.6667	164	54.6667	0	0.449664
1	7	1	48	8	16	5.33333	32	10.6667	7	0.333333
1	7	2	33	5.5	11	3.66667	22	7.33333	6	0.333333
1	7	3	26	4.33333	8	2.66667	18	6	6	0.307692
1	8	1	215	35.8333	123	41	92	30.6667	5	0.572093
1	8	2	214	35.6667	116	38.6667	98	32.6667	5	0.542056
1	8	3	190	31.6667	101	33.6667	89	29.6667	5	0.531579
1	9	1	1544	257.333	774	258	770	256.667	7	0.501295
1	9	2	1523	253.833	832	277.333	691	230.333	8	0.54629
1	9	3	1390	231.667	685	228.333	705	235	8	0.492806
1	10	1	167	27.8333	75	25	92	30.6667	10	0.449102
1	10	2	163	27.1667	25	8.33333	138	46	4	0.153374
1	10	3	195	32.5	6	2	189	63	4	0.0307692
2	11	1	14	1.55556	7	1.55556	7	1.55556	0	0.5
2	11	2	141	15.6667	52	11.5556	89	19.7778	0	0.368794
2	11	3	8	0.888889	6	1.33333	2	0.444444	0	0.75
2	12	1	93	10.3333	90	20	3	0.666667	1	0.967742
2	12	2	37	4.11111	22	4.88889	15	3.33333	0	0.594595
2	12	3	3	0.333333	1	0.222222	2	0.444444	0	0.333333
2	13	1	2085	231.667	1277	283.778	808	179.556		0.61247
2	13	2	1219	135.444	968	215.111	251	55.7778		0.794094
2	13	3	2165	240.556	1380	306.667	785	174.444	0	0.637413
2	14	1	669	74.3333	605	134.444	64	14.2222		0.904335
2	14	2	908	100.889	768	170.667	140	31.1111		0.845815
2	14	3	1205	133.889	1204	267.556	1	0.222222	8	0.99917
2	15	1	21	2.33333	14	3.11111	7	1.55556		0.666667
2	15	2	325	36.1111	171	38	154	34.2222		0.526154
2	15	3	19	2.11111	6	1.33333	13	2.88889	0	0.315789
